# Supplementary material for: Do we need to change our perspective about gut biomarkers? A public data mining approach to identify differentially abundant bacteria in intestinal inflammatory diseases
Source: Front Cell Infect Microbiol. 2022 Nov 21;12:918237. doi: 10.3389/fcimb.2022.918237 (PMC9719923; doi:10.3389/fcimb.2022.918237)
Supplement: Supplementary file 2 [file Table_1.xlsx]

## Sheet: CRC
Author	Study	Approach to identify differentially abundant genera	Differentially abundant genera identified	Shared genera between the analyses
Clos-García et al. (2020)	Original study	LEfSe	The authors observed a higher abundance of Fusobacterium, Staphylococcus, and Parvimonas in CRC subjects, while Coprococcus, Blautia, Clostridium, and Streptococcus were underrepresented in those same subjects	Fusobacterium and Blautia
	This study	ANCOM	We observed a higher abundance of Fusobacterium, Rikenellaceae RC9 gut group, and Prevotella in CRC subjects, while Anaerostipes and Blautia were reduced.
Lu et al. (2016)	Original study	LEfSe	Lactococcus and Pseudomonas were the predominant genera in colorectal adenomatous tissue. Conversely, the dominant genera in healthy tissue were Enterococcus, Bacillus, and Solibacillus.	Lactococcus, Pseudomonas, Enterococcus, Bacillus, and Solibacillus.
	This study	ANCOM	Briefly, Lactococcus, Pseudomonas, and Enhydrobacter displayed a higher abundance in CRC subjects compared to controls. On the other hand, Enterococcus, Lysinibacillus, Solibacillus and Sporosarcina were absent in subjects with CRC, and with a higher abundance in control subjects.
Du et al. (2022)	Original study	LEfSe	Higher abundance of Bacteroides fragilis, Veillonella parvula, Porphyromonas asaccharolytica DSM 20707, uncultured organism Alloprevotella, and Bacteroides thetaiotaomicron in CRC subjects. Genera such as unclassified Blautia, Eubacterium_rectale ATCC 33656, unclassified Lachnospiraceae, and unclassified Ruminococcus were higher in control subjects.	None
	This study	ANCOM	Only the genera Eisenbergiella and Peptostreptococcus were observed in a higher abundance within CRC subjects.
Konishi et al. (2022)	Original study	CRC diagnostic model designed by the authors	The authors point out that Gemella morbillorum, Peptostreptococcus stomatis, and Parvimonas micra are ranked among the most important bacteria for diagnosis in their CRC diagnostic model.	Gemella, Peptostreptococcus, and Parvimonas
	This study	ANCOM	We observed a higher abundance of Fusobacterium, Parvimonas, Porphyromonas, Gemella, Peptostreptococcus, Solobacterium, and Eisenbergiella in CRC subjects compared to controls. Conversely, Agathobacter, Parasutterella, Roseburia, Butyricicoccus, and Lachnospira had a low abundance within CRC subjects.
Uchino et al. (2021)	Original study	LEfSe	The authors highlight that the genera Peptostreptococcus stomatis strain W2278, Streptococcus anginosus SK52 = DSM 20563, and Solobacterium moorei strain JCM 10645 are considered relevant for the CRC.	Peptostreptococcus
	This study	ANCOM	Fusobacterium, Parvimonas, and Peptostreptococcus displayed a higher abundance in CRC subjects compared to controls, whereas Bifidobacterium was reduced in CRC subjects.

## Sheet: CD
Author	Study	Approach to identify differentially abundant genera	Differentially abundant genera identified	Shared genera between the analyses
Braun et al. (2019)	Original study	MaAsLin	The authors highlight that the S24.7 family, Christensenellaceae, Sutterella genus, and Desulfovibrionaceae family were more abundant in patients who did not flare compared with patients with eventual flare. However, comparisons of differentially abundant bacteria were not established with controls.	None
	This study	ANCOM	The genus Ruminococcus displayed a higher abundance in controls compared to CD subjects, whereas Escherichia-Shigella had a higher abundance in CD subjects
Alam et al. (2020)	Original study	No analyses were performed at the genus level	No analyses were performed at the genus level	None
	This study	ANCOM	Only Faecalibacterium was observed as differentially abundant, exhibiting a higher abundance in controls compared to CD subjects.
Forbes et al. (2018)	Original study	LEfSe	The authors considered the genera Blautia, Faecalicoccus, Romboutsia, Faecalibacterium, Gemmiger, Ruminococcaceae_unclassified, Coprococcus, and Butyricicoccus as relevant for the disease.	Faecalibacterium
	This study	ANCOM	Streptococcus, [Ruminococcus] gnavus group, [Clostridium] innocuum group, and Veillonella exhibited a higher abundance in CD subjects compared to controls. Conversely, Faecalibacterium and Christensenellaceae R-7 group displayed a lower abundance in CD subjects.
Weng et al. (2019)	Original study	LEfSe	The authors observed that Fusobacterium, Halomonas, Acinetobacter, Shewanella, and Streptococcus were enriched in the CD subjects.	Fusobacterium
	This study	ANCOM	We observed a high abundance of Fusobacterium in CD subjects, while Roseburia, Lachnospira, Subdoligranulum, and Ruminococcus were reduced in these subjects.
Lloyd-Price et al. (2019)	Original study	Model designed by the authors	The authors found a depletion of obligate anaerobes such as Faecalibacterium prausnitzii and Roseburia hominis in CD subjects, while facultative anaerobes such as E. coli were enriched. Ruminococcus torques and Ruminococcus gnavus were also differentially abundant in dysbiotic CD subjects.	None
	This study	ANCOM	Dialister was the only genus enriched in CD subjects, whereas UCG-002, Lachnospiraceae UCG-010, UCG-005, Barnesiella, and Christensenellaceae R-7 group were depleted in these subjects.
Pisani et al. (2022)	Original study	General linear models (GLMs) using a negative binomial error structure	Escherichia/Shigella uncl., Dorea uncl., and Subdoligranulum uncl. were enriched in CD subjects. On the other hand, control subjects were associated with Oscillibacter uncl. and Coprococcus uncl. Also, Faecalibacterium and Akkermansia muciniphila were higher in control subjects.	Oscillibacter
	This study	ANCOM	We observed a reduced abundance of Dialister, Flavonifractor and Oscillibacter in CD subjects, compared to controls.
Bourgonje et al. (2022)	Original study	No differentially abundant genus analysis was performed	No differentially abundant genus analysis was performed	None
	This study	ANCOM	Briefly, we noted a higher abundance of [Ruminococcus] gnavus group, Escherichia-Shigella, Erysipelatoclostridium, Sellimonas, Gemella, Steptococcus, [Eubacterium] brachy group, and Veillonella in CD subjects compared to their controls. In contrast, Subdoligranulum, Romboutsia, Bacteroides, Christensenellaceae R-7 group, and Faecalibacterium exhibited a lower abundance in CD subjects.

## Sheet: UC
Author	Study	Approach to identify differentially abundant genera	Differentially abundant genera identified	Shared genera between the analyses
Bajer et al. (2017)	Original study	MaAsLin and LEfSe	Akkermansia, Butyricicoccus pullicaecorum, and Roseburia were reduced in UC subjects compared to controls	None
	This study	ANCOM	We observed a higher abundance of [Ruminococcus] torques group within UC subjects, while Phascolarctobacterium was reduced in those subjects.
Forbes et al. (2018)	Original study	LEfSe	The authors highlight that the genera Blautia, Faecalicoccus, Bifidobacterium, Clostridium IV, Subdoligranulum, Coprobacilus are relevant for the UC.	None
	This study	ANCOM	Only [Clostridium] innocuum group exhibited a significant difference, being higher in the UC subjects.
Weng et al. (2019)	Original study	LEfSe	Escherichia, Shigella, Bhatia, Sutterella, and Clostridium XI were enriched in UC subjects.	None
	This study	ANCOM	Only Desulfovibrio exhibited a higher abundance in controls compared to UC subjects.
Quraishi et al. (2020)	Original study	LEfSe	The authors pointed out that UC was associated with significant reductions in Ruminoccocus species and increases in genus Anaerococcus compared with controls.	None
	This study	ANCOM	Salmonella was the only differentially abundant genus, as it was absent in UC subjects.
Halfvarson et al. (2017)	Original study	DESeq2	The authors found that Alistipes massiliensis was relevant for this scenario of disease	None
	This study	ANCOM	We observed a similar abundance of Prevotella_9 between UC subjects and their controls. On the other hand, Lachnospiraceae AC2044 group displayed a lower abundance in UC subjects compared to controls
Lloyd-Price et al. (2019)	Original study	Model designed by the authors	Ruminococcus torques and Ruminococcus gnavus were also differentially abundant in dysbiotic UC subjects.	None
	This study	ANCOM	Alistipes, UCG-002, Bilophila, UCG-005, Christensenellaceae R-7 group, and Ruminococcus displayed a lower abundance in UC subjects compared to controls
Pisani et al. (2022)	Original study	General linear models (GLMs) using a negative binomial error structure	Parabacteroides uncl., Faecalibacterium uncl., and Parasutturella uncl where enriched in UC subjects. On the other hand, control subjects were associated with Oscillibacter uncl. and Coprococcus uncl. Also, Faecalibacterium and Akkermansia muciniphila were higher in control subjects.	Akkermansia
	This study	ANCOM	Acidaminococcus and Flavonifractor displayed higher abundance in UC subjects compared to controls. In contrast, controls presented a higher abundance of Phascolarctobacterium, UCG-002, Akkermansia, UCG-005, and Christensenellaceae R-7 group
Bourgonje et al. (2022)	Original study	No differentially abundant genus analysis was performed	No differentially abundant genus analysis was performed	None
	This study	ANCOM	Briefly, we noted a higher abundance of [Ruminococcus] gnavus group, Erysipelatoclostridium, Lachnoclostridium, Steptococcus, and Veillonella in UC subjects compared to their controls. In contrast, Subdoligranulum, Romboutsia, Bacteroides, Alistipes, Christensenellaceae R-7 group, and Faecalibacterium exhibited a lower abundance in UC subjects.

## Sheet: IBS
Author	Study	Approach to identify differentially abundant genera	Differentially abundant genera identified	Shared genera between the analyses
Zhu et al. (2019)	Original study	Mann-Whitney test	The following genera were noted as relevant in the IBS disease scenario: Lachnoclostridium, Clostridium_sensu_stricto_1, Lachnospiraceae_UCG-004, Lactobacillus, Tyzzerella_4, Ruminiclostridium_5, Lachnospiraceae_ND3007_group, Ruminicostridium, Parabacteroides, Hungatella, Lachnospira, Lachnoclostridium_5, Romboutsia, Lachnospiraceae_FCS020_group, Granulicatella.	Clostridium sensu stricto 1 and Lachnospiraceae_ND3007_group
	This study	ANCOM	Some genera such as Intestinibacter, Clostridium sensu stricto 1, [Ruminococcus] gnavus group, Erysipelotrichaceae UCG-003, [Eubacterium] eligens group, Lachnospiraceae ND3007 group, and Shuttleworthia exhibited a higher abundance in IBS subjects compared to controls. Conversely, Prevotella_9, Parasutterella, Streptococcus, Dialister, and Phascolarctobacterium presented a higher abundance in cont…
